# Supplementary material for: Revealing the Genetic Diversity and Population Structure of Garlic Resource Cultivars and Screening of Core Cultivars Based on Specific Length Amplified Fragment Sequencing (SLAF-Seq)
Source: Genes (Basel). 2024 Aug 28;15(9):1135. doi: 10.3390/genes15091135 (PMC11431738; doi:10.3390/genes15091135)
Supplement: Supplementary file 1 [file genes-15-01135-s001.zip]

Archive with 5 entries (4 files):
- Supplementary Material/FIGURE S1.jpg
- Supplementary Material/Table S1.xlsx
- Supplementary Material/Table S2.xlsx
- Supplementary Material/Table S3.xlsx
- Supplementary Material/
