# Supplementary material for: Revealing the Genetic Diversity and Population Structure of Garlic Resource Cultivars and Screening of Core Cultivars Based on Specific Length Amplified Fragment Sequencing (SLAF-Seq)
Source: Genes (Basel). 2024 Aug 28;15(9):1135. doi: 10.3390/genes15091135 (PMC11431738; doi:10.3390/genes15091135)
Supplement: Supplementary file 1 [file genes-15-01135-s001.zip › Supplementary Material/Table S1.xlsx]

## Sheet: Sheet1
Table S1. Information on the 102 garlic cultivars.
Sample name	Sample number	city	country
Xingpingbaipi	A8N066	Shaanxi	china
Jiangsu-815-1	A8N039X	Jiangsu	china
Jiangsu-815-2	A8N505	Jiangsu	china
Jiangsu-917	A8N040X	Jiangsu	china
Jiangsu-918	A8N041X	Jiangsu	china
Jiangsu-13-TDS	A8N042X	Jiangsu	china
AiJi-CL	A8N497	-	Egypt
Shandong-VF648-1	A8N141B	Shandong	china
Shandong-VF648-2	A8N141A	Shandong	china
Shandong-VF684	A8N264	Shandong	china
Achengzipihongsuan-1	A8N030B	Heilongjiang	china
Achengzipihongsuan-2	A8N030A	Heilongjiang	china
Aheqibaisuan	A23-71	Xinjiang	china
Aheqidasuan	A23-63	Xinjiang	china
Aheqihongsuan	A23-72	Xinjiang	china
Aletaihongsuan-1	A23-40	Xinjiang	china
Aletaihongsuan-2	A23-41	Xinjiang	china
Aletaihongsuan-3	A23-42	Xinjiang	china
Aletaihongsuan-4	A23-44	Xinjiang	china
Aletaihongsuan-5	A23-45	Xinjiang	china
Aletaizaoshusuan	A23-43	Xinjiang	china
Baichengbaipisuan	A8N044X	Xinjiang	china
Baichengdasuan-1	A23-49	Xinjiang	china
Baichengdasuan-2	A23-36	Xinjiang	china
Baichengdasuan-3	A23-37	Xinjiang	china
Baichenghongsuan-1	A23-32	Xinjiang	china
Baichenghongsuan-2	A23-33	Xinjiang	china
Baichenghongsuan-3	A23-34	Xinjiang	china
Baichenghongsuan-4	A23-35	Xinjiang	china
Bendidasuan	A8N312	Yunnan	china
Caosuan	A8N016X	Shandong	china
Dasuan-1	A8N034X	Xinjiang	china
Dasuan-2	A8N031X	Xinjiang	china
Dasuan-3	A8N032X	Xinjiang	china
Dasuan-4	A8N035X	Xinjiang	china
Dasuan-5	A8N036X	Xinjiang	china
Dasuan-6	A8N037X	Xinjiang	china
Datousuan	A8N234	Hebei	china
Gansuminlezipiuan	A23-26	Gansu	china
Hefeidasuan	A8N130A	Anhui	china
henanzaoshusuan	A8N037	Henan	china
henanzhongwanshu-1	A8N002X	Henan	china
henanzhongwanshu-2	A8N003X	Henan	china
Jilingouyasuan	A23-31	Jilin	china
Jimusaerbaipisuan	A8N013X	Xinjiang	china
Jimusaerhongsuan	A23-65	Xinjiang	china
Jinsuan-3	A8N043X	Shandong	china
Jinsuan-4	A8N027X	Shandong	china
Jinsuanza-6	A8N019X	Shandong	china
Jinxiang-1	A8N154	Shandong	china
Jinxianghongpisuan	A8N010X	Shandong	china
Kashidasuan	A23-53	Xinjiang	china
Liaoninganshandasuan	A23-29	Liaoning	china
Liaoningtielingdasuan	A23-30	Liaoning	china
Lucaogoudasuan	A8N005X	Xinjiang	china
Muleidasuan	A23-67	Xinjiang	china
Muleihongpisuan	A8N033X	Xinjiang	china
Nuoweisuan	A8N318	Yunnan	china
Qitaibaisuan-1	A23-56	Xinjiang	china
Qitaibaisuan-2	A23-57	Xinjiang	china
Qitaidasuan	A23-70	Xinjiang	china
Qitaibaisuan-3	A23-39	Xinjiang	china
Qitaihongsuan	A23-38	Xinjiang	china
Qitailengyejiu-1	A23-46	Xinjiang	china
Qitailengyejiu-2	A23-47	Xinjiang	china
Qiemobaipisuan	A23-28	Xinjiang	china
Qiemodasuan	A23-48	Xinjiang	china
Qiemodazhong	A23-61	Xinjiang	china
Qinghaileduzipisuan	A23-27	Qinghai	china
Sheyang	A8N018X	Shandong	china
Sichuanhongqixing	A8N009X	Sichuan	china
Siyueweiwuyuetou	A8N026B	hubei	china
Suliansuan	A8N004X	Henan	china
Yunnandasuan	A8N325	Yunnan	china
Tacheng-1	A8N020X	Xinjiang	china
Tacheng-2	A8N021X	Xinjiang	china
Tacheng-3	A8N022X	Xinjiang	china
Tacheng-5	A8N024X	Xinjiang	china
Tachengdasuan	A8N006X	Xinjiang	china
Tachenghongsuan	A23-64	Xinjiang	china
Tusuan	A8N027	Jiangxi	china
Wushidazhong	A23-58	Xinjiang	china
Xiaosuan	A8N209	Liaoning	china
Xiaoyesuan	A8N493	-	USA
Xinjiangbaisuan-1	A23-50	Xinjiang	china
Xinjiangbaisuan-2	A23-51	Xinjiang	china
Xinjiangbaisuan-3	A23-52	Xinjiang	china
Xinjiangbaisuan-4	A23-54	Xinjiang	china
Xinjiangbaisuan-5	A23-55	Xinjiang	china
Xinjiangbaisuan-6	A23-59	Xinjiang	china
Xinjiangbaisuan-7	A23-60	Xinjiang	china
Xinjiangbaisuan-8	A23-62	Xinjiang	china
Xingpingbaipi	A8N066B	Shaanxi	china
Xuzi-1	A8N038X	Jiangsu	china
Zaohongxuan	A8N069	Shaanxi	china
Zhaosudasuan-1	A23-66	Xinjiang	china
Zhaosudasuan-2	A23-68	Xinjiang	china
Zhaosudasuan-3	A23-69	Xinjiang	china
Zhaosuliubanhong	A8N015X	Xinjiang	china
zhongmouzipisuan	A8N435	Henan	china
Zhongsuan-1	AT167	Beijing	china
Zhongsuan-3	AT141	Beijing	china
