# Supplementary material for: Revealing the Genetic Diversity and Population Structure of Garlic Resource Cultivars and Screening of Core Cultivars Based on Specific Length Amplified Fragment Sequencing (SLAF-Seq)
Source: Genes (Basel). 2024 Aug 28;15(9):1135. doi: 10.3390/genes15091135 (PMC11431738; doi:10.3390/genes15091135)
Supplement: Supplementary file 1 [file genes-15-01135-s001.zip › Supplementary Material/Table S2.xlsx]

## Sheet: Sheet1
Table S2. Statistical analysis of SLAF-seq data for all materials.
Sample number	Total Reads	GC(%)	Q30(%)	Mapped(%)	SLAF number	Total depth	Average depth(×)	SNP number
A23-26	9653468	41.68	93.98	98.45	426937	2294672	5.37	5019999
A23-27	7283830	41.96	95.14	99.17	347148	1921279	5.53	3935766
A23-28	10373010	41.65	95.18	99.26	438911	2912385	6.64	4893069
A23-29	7746896	43.12	94.91	99.62	357251	2228386	6.24	3994962
A23-30	10110516	42.42	95.42	99.56	395770	3109247	7.86	4431139
A23-31	11485374	41.34	95.56	99.71	431917	3969904	9.19	4420395
A23-32	8104408	42.59	95.88	99.59	394045	2561356	6.5	4045017
A23-33	9541738	41.93	95.56	99.3	403052	2686178	6.66	4446814
A23-34	10992020	42.26	95.58	99.32	444240	3345111	7.53	4799762
A23-35	10008838	42.5	95.4	99.29	400121	2955360	7.39	4350218
A23-36	9707018	43.18	94.37	99.65	429886	2981041	6.93	4638763
A23-37	14500768	42.38	95.7	99.66	478411	5085493	10.63	4976426
A23-38	12721712	41.41	95.59	99.61	438620	4360081	9.94	4525276
A23-39	14278334	41.58	95.75	99.62	477558	4989204	10.45	4922390
A23-40	8458644	42.28	95.26	99.2	398093	2440523	6.13	4273872
A23-41	13929486	42.23	95.45	99.31	457898	3950450	8.63	5339937
A23-42	13063890	41.85	95.1	99.34	435791	3787316	8.69	4878862
A23-43	12578434	41.9	95.36	99.63	453240	4089701	9.02	4991315
A23-44	50719142	40.92	95.4	99.42	466067	16712990	35.86	5087052
A23-45	19315748	41.45	95.53	99.57	473150	6847323	14.47	5023741
A23-46	21132110	41.85	95.5	95.35	328674	1553291	14.17	3153689
A23-47	12068398	42.7	95.46	96.51	324937	1416842	16.72	3131486
A23-48	10416232	42.71	95.29	99.35	440753	3051079	6.92	4778636
A23-49	11492522	42.67	95.48	99.34	453779	3437689	7.58	4994310
A23-50	23293782	41.95	95.54	99.62	513547	7953777	15.49	5968857
A23-51	20835088	41.6	95.74	99.63	495411	7607334	15.36	5217112
A23-52	19290372	40.94	95.66	99.64	486699	7038357	14.46	5024440
A23-53	15943162	41.59	95.83	99.58	484532	5597953	11.55	5105908
A23-54	9790752	43.15	95.33	99.32	430850	2820233	6.55	4716262
A23-55	9160620	42.9	95.39	99.34	427545	2586149	6.05	4712088
A23-56	10063472	41.71	95.12	99.37	437387	3092293	7.07	4638089
A23-57	39576482	42.09	93.86	99.57	482729	14639442	30.33	5542542
A23-58	8769610	43.31	95.3	99.64	406131	2615404	6.44	4463933
A23-59	11272748	42.49	94.84	99.66	447186	3675564	8.22	4795080
A23-60	8135952	42.5	94.66	99.66	409968	2615838	6.38	4225045
A23-61	8454360	42.3	94.57	99.33	416530	2411094	5.79	4484822
A23-62	8202258	42.45	94.98	99.37	415260	2420484	5.83	4317529
A23-63	11452636	42.07	94.8	99.28	455397	3273512	7.19	5206822
A23-64	21077612	42.16	93.62	99.55	430370	7717873	17.93	4654382
A23-65	10975392	43.12	95.04	99.58	416452	3387214	8.13	4639607
A23-66	11683790	42.97	94.74	99.6	425273	3629003	8.53	4724979
A23-67	9089796	42.44	94.53	99.62	400371	2809659	7.02	4278498
A23-68	10810794	41.71	95.11	99.38	424263	3220911	7.59	4617427
A23-69	14397862	42.01	95.1	99.32	481639	3938309	8.18	5902131
A23-70	12727706	41.85	94.19	99.27	468197	3730018	7.97	5291546
A23-71	30697368	42.66	93.87	99.58	483120	11145320	23.07	5530036
A23-72	10922308	42.77	95.11	99.62	399583	3340253	8.36	4542698
A8N002X	13499520	41.23	87.16	99.8	780577	5911482	7.57	4986368
A8N003X	22985076	39.19	87.18	99.06	851434	10316960	12.12	5041779
A8N004X	20627556	38.74	87.56	99.2	829387	9283133	11.19	4901712
A8N005X	20479328	39.65	87.27	99.1	773494	8589085	11.1	4674263
A8N006X	19369896	39.84	87.75	99.38	908088	8693206	9.57	5432304
A8N009X	17073898	40.54	86.54	99.28	874479	7551995	8.64	5301892
A8N010X	23629512	39.8	87.55	99.19	774703	10547256	13.61	4735134
A8N013X	18497588	41.68	86.3	98.58	786472	7754350	9.86	4894787
A8N015X	32272072	39.78	86.32	99.28	1002645	13394254	13.36	6013475
A8N016X	34249574	39.8	91.98	98.72	1109345	14979177	13.5	6622101
A8N018X	22714914	39.45	87.31	99.42	869104	10188565	11.72	5094346
A8N019X-1	25996748	38.47	87.39	99.41	852848	11677759	13.69	5044469
A8N020X	21080812	39.39	90.8	99.33	744840	8890246	11.94	4480846
A8N021X	27600020	40.71	90.94	99.54	835779	11334860	13.56	5318668
A8N022X	18778260	40.37	90.34	99.45	712542	7876379	11.05	4345758
A8N024X	25350446	39.85	86.34	99.4	894802	11420624	12.76	5203921
A8N026B	28643470	39.89	86.65	99.3	921955	12891319	13.98	5359236
A8N027	20078302	40.01	86.61	99.41	877067	8976016	10.23	5219740
A8N027X	23530024	40.42	87.63	99.44	873653	10625463	12.16	5092508
A8N030A	19180600	39.95	87.44	99.41	956580	8572737	8.96	5683971
A8N030B	36467924	40.65	90.37	99.65	1162542	16319803	14.04	7017960
A8N031X	31757814	42.34	93.48	99.4	1043275	11800138	11.31	6639544
A8N032X	18685030	40.04	91.54	99.32	795413	7752496	9.75	4854444
A8N033X	18468400	39.53	91.61	99.31	775793	7713889	9.94	4691732
A8N034X	18099216	41.26	85.01	99.47	865330	8073696	9.33	5244806
A8N035X	27843108	41.32	88.84	99.45	853663	11131543	13.04	5422818
A8N036X	17965162	40.59	90.98	99.58	888427	8025431	9.03	5406435
A8N037	18912266	41.3	91.51	99.55	977621	8438911	8.63	6053537
A8N037X	29027482	40.59	88.67	99.48	965212	12162678	12.6	5963726
A8N038X-1	12770944	40.98	87.67	99.79	618474	5636632	9.11	3799287
A8N039X	23734696	39.7	87.46	99.42	996844	10676126	10.71	5766849
A8N040X-1	33085272	40.69	90.8	99.62	1052250	13599271	12.92	6363442
A8N041X	24169486	39.41	90.57	98.79	859566	10785457	12.55	4971887
A8N042X	26074414	41.5	90.38	99.04	873439	10633510	12.17	5313988
A8N043X	16316072	42.01	90.78	99.3	932551	7285042	7.81	5824613
A8N044X	23123244	41.46	90.61	99.48	915090	9789215	10.7	5659531
A8N066	36167326	42.25	91.97	99.6	1208235	14227878	11.78	7524320
A8N066B	35788484	40.59	90.79	99.62	1157562	15199559	13.13	7084814
A8N069	31468164	40.52	91.04	99.58	1053389	13425076	12.74	6341818
A8N130A	25006198	39.75	88.01	99.43	964937	11225695	11.63	5753676
A8N141A	21757118	40.32	91.14	99.61	859887	9769485	11.36	5360770
A8N141B	21813122	39.99	90.97	99.59	822430	9801892	11.92	5053248
A8N154	23061828	40.86	91.05	99.63	970644	10321328	10.63	6027477
A8N209	24848862	41.72	85.28	99.6	950879	11110764	11.68	5828257
A8N234	24143664	39.51	87.21	99.38	996202	10794750	10.84	5798062
A8N264	15407698	40.83	90.85	99.53	794884	6756249	8.5	4884209
A8N312	16913804	41.75	91.3	99.57	878066	7455601	8.49	5586671
A8N318	33009228	42.08	91.48	99.56	995197	14021386	14.09	6208719
A8N325	16084256	41.33	90.68	99.56	923179	7049782	7.64	5816286
A8N435	24635888	41.89	91.74	99.5	1005218	9926801	9.88	6331999
A8N493	32325912	41.85	91.65	99.58	1076554	12959468	12.04	6720361
A8N497	17968072	41.56	91.3	99.6	960146	8027889	8.36	6014838
A8N505	26824776	40.91	91.14	99.61	967948	12106187	12.51	5916317
AT141	24700994	41.39	91.83	99.63	1052148	11058015	10.51	6474204
AT167	9478016	40.74	85.98	99.6	591503	4145486	7.01	3611623
