# Supplementary material for: Revealing the Genetic Diversity and Population Structure of Garlic Resource Cultivars and Screening of Core Cultivars Based on Specific Length Amplified Fragment Sequencing (SLAF-Seq)
Source: Genes (Basel). 2024 Aug 28;15(9):1135. doi: 10.3390/genes15091135 (PMC11431738; doi:10.3390/genes15091135)
Supplement: Supplementary file 1 [file genes-15-01135-s001.zip › Supplementary Material/Table S3.xlsx]

## Sheet: Sheet1
Table S3. Genetic diversity assessment of all accessions and core collections.
tates	No. of accessions	Observed heterozygosity	Expected heterozygosity	Nei diversity index	Shanon-Wiener index	PIC
All	102	0.010-0.990(0.291)	0.095-0.500(0.341)	0.095-0.503(0.343)	0.199-0.693(0.517)	0.090-0.375(0.276)
Core	30	0.033-1.000(0.309)	0.095-0.500(0.354)	0.097-0.511(0.361)	0.199-0.693(0.534)	0.090-0.375(0.286)
